# Supplementary material for: Reorganization of the ancestral sex-determining regions during the evolution of trioecy in Pleodorina starrii
Source: Commun Biol. 2023 Jun 9;6:590. doi: 10.1038/s42003-023-04949-1 (PMC10256686; doi:10.1038/s42003-023-04949-1)
Supplement: Supplementary file 4 — Supplementary Data 1 [file 42003_2023_4949_MOESM4_ESM.xlsx]

## Sheet: P. starrii
Supplementary Data for
Reorganization of the ancestral male and female sex-determining regions during the evolution of trioecy in Pleodorina starrii
Kohei Takahashi, Shigekatsu Suzuki, Hiroko Kawai-Toyooka, Kayoko Yamamoto, Takashi Hamaji, Ryo Ootsuki, Haruyo Yamaguchi, Masanobu Kawachi, Tetsuya Higashiyama and Hisayoshi Nozaki
Hisayoshi Nozaki
Email: hisayoshi.nozaki@gmail.com
Supplementary Data 1
Data analysis for Molecular evolutionary analyses of gametologs in seven volvocine species (Supplementary Figure 5).
male	female	dS	dN	ω(dN/dS)
PSMT01	PSMT01	0.0235	0.0079	0.33617
PSMT02	PSMT02	0.0328	0.0128	0.390244
PSMT03	PSMT03	0.0404	0.0082	0.20297
PSMT04	PSMT04	0.0601	0.0129	0.214642
PSMT05	PSMT05	0.0406	0.0329	0.810345
PSMT06	PSMT06	0.0192	0.0046	0.239583
PSMT07	PSMT07	0.0166	0.0071	0.427711
PSMT08	PSMT08_1	0.0357	0.0332	0.929972
PSMT08	PSMT08_2	0.0235	0.0138	0.587234
PSMT08	PSMT08_3	0.1176	0.0569	0.483844
PSMT09_1	PSMT09	0.0758	0.0309	0.407652
LEU1S_1	LEU1S	0.1444	0.0415	0.287396
PSMT10	PSMT10	0.0314	0.02	0.636943
PSMT09_2	PSMT09	0.0239	0.0111	0.464435
PSMT11	PSMT11	0.0817	0.0235	0.287638
LEU1S_2	LEU1S	0.1136	0.002	0.0176056
PSMT12	PSMT12	0.0281	0.0118	0.419929
PSMT13	PSMT13	0.0473	0.0144	0.30444

## Sheet: volvocine
Chlamydomonas reinhardtii		dS	dN	dN/dS
155027	Chlamydomonas reinhardtii	0.1105	0.0394	0.356561
182389	Chlamydomonas reinhardtii	0.017	0.0058	0.341176
182390	Chlamydomonas reinhardtii	0.0215	0.0012	0.055814
294687	Chlamydomonas reinhardtii	0.0318	0.0064	0.201258
522872	Chlamydomonas reinhardtii	0.0276	0.0117	0.423913
522875	Chlamydomonas reinhardtii	0.0281	0.0113	0.402135
CGL70	Chlamydomonas reinhardtii	0.0082	0.0036	0.439024
DLA3	Chlamydomonas reinhardtii	0.0206	0.0063	0.305825
DRG1	Chlamydomonas reinhardtii	0.0398	0	0
GCSH	Chlamydomonas reinhardtii	0.0245	0	0
HDH1	Chlamydomonas reinhardtii	0.0237	0.0013	0.0548523
HRGP1	Chlamydomonas reinhardtii	0.0474	0.0007	0.0147679
LEU1S	Chlamydomonas reinhardtii	0.0451	0.002	0.0443459
LPS1	Chlamydomonas reinhardtii	0.0536	0.0185	0.345149
MADS2	Chlamydomonas reinhardtii	0.0133	0.0045	0.338346
MT0828	Chlamydomonas reinhardtii	0.0533	0.0446	0.836773
MT0618	Chlamydomonas reinhardtii	0.0397	0.0137	0.345088
MT0796	Chlamydomonas reinhardtii	0.0055	0	0
NMDA1	Chlamydomonas reinhardtii	0.0133	0	0
PDK1	Chlamydomonas reinhardtii	0.043	0.0032	0.0744186
PKY1	Chlamydomonas reinhardtii	0.0275	0.0113	0.410909
PR46a	Chlamydomonas reinhardtii	0.0121	0.0049	0.404959
PR46b	Chlamydomonas reinhardtii	0.0569	0.0047	0.0826011
SPL2	Chlamydomonas reinhardtii	0.0438	0.0029	0.06621
SPP1C	Chlamydomonas reinhardtii	0.1004	0.041	0.408367
TOC34	Chlamydomonas reinhardtii	0.0602	0.0135	0.224252
UBCH1	Chlamydomonas reinhardtii	0.0554	0.0073	0.131769
UTP1	Chlamydomonas reinhardtii	0.0041	0.0008	0.195122
Gonium pectorale		dS	dN
AMPKR1	Gonium pectorale	0.0008	0.0004	0.5
ATPvC1	Gonium pectorale	0.004	0	0
ATPvL1	Gonium pectorale	0.0068	0	0
DRG1	Gonium pectorale	0.0048	0	0
EIF5Bb	Gonium pectorale	0	0.0009	NaN
FTT2	Gonium pectorale	0	0	NaN
GMTp03	Gonium pectorale	0	0.0012	NaN
GMTp14	Gonium pectorale	0.0018	0.0007	0.388889
GMTp19	Gonium pectorale	0	0	NaN
HSP70B *	Gonium pectorale	0.0678	0.0006	NaN
LEU1S	Gonium pectorale	0.02	0	0
MAT3	Gonium pectorale	0	0.0005	NaN
METM1	Gonium pectorale	0.0109	0	0
MME6	Gonium pectorale	0.0118	0.0013	0.110169
PGM6	Gonium pectorale	0	0	NaN
PTC1	Gonium pectorale	0.0068	0	0
RPL37A	Gonium pectorale	0	0	NaN
SelEF	Gonium pectorale	0	0.0007	NaN
SPS1	Gonium pectorale	0	0	NaN
TOC34 *	Gonium pectorale	0.5549	0.0623	0.112272
WDR57	Gonium pectorale	0.0044	0.0014	0.318182
Yamagishiella gene (underlined: putative "rearranged" domain)		dS	dN	dN/dS
YuYMTp01	Yamagishiella unicocca	0	0	NaN
YuDHC1b	Yamagishiella unicocca	0.0291	0.0005	0.0171821
YuCRB1	Yamagishiella unicocca	1.1017	0.1125	0.102115
YuCGL55	Yamagishiella unicocca	0.054	0.014	0.259259
YuYMTp02	Yamagishiella unicocca	0.0211	0.0035	0.165877
YuYMTp03	Yamagishiella unicocca	0.1089	0.0068	0.0624426
YuYMTp04	Yamagishiella unicocca	0.0482	0.0281	0.582988
YumTERF	Yamagishiella unicocca	0.058	0.0238	0.410345
YuPIP5K	Yamagishiella unicocca	0.0478	0.0069	0.144351
YuFAP75	Yamagishiella unicocca	0.0145	0.008	0.551724
YuARP4	Yamagishiella unicocca	0.123	0.0113	0.0918699
YuL7Ae	Yamagishiella unicocca	0.1211	0.0032	0.0264244
YuMAPKK1	Yamagishiella unicocca	0.0957	0.0018	0.0188088
YuYMTp05	Yamagishiella unicocca	0.0227	0.008	0.352423
YuYMTp06	Yamagishiella unicocca	0.0385	0.031	0.805195
YuMYB1	Yamagishiella unicocca	0.0421	0.0156	0.370546
YuPRP4	Yamagishiella unicocca	0.0234	0.0062	0.264957
YuSLX9	Yamagishiella unicocca	0.0485	0.0163	0.336082
YuYMTp07	Yamagishiella unicocca	0.0329	0.0037	0.112462
YuYMTp08	Yamagishiella unicocca	0.0154	0.0106	0.688312
YuYMTp09	Yamagishiella unicocca	0.0213	0.0061	0.286385
YuCRI1	Yamagishiella unicocca	0	0	NaN
YuYMTp10	Yamagishiella unicocca	0	0	NaN
Eudorina gene (underlined: putative "rearranged" domain)		dS	dN	dN/dS
EuMTD1	Eudorina sp.	0.0054	0	0
EuSPL2	Eudorina sp.	0	0	NaN
EuEMTp01	Eudorina sp.	0.0048	0	0
EuEMTp02	Eudorina sp.	0.0037	0.0034	0.918919
EuTEH9/FAT1	Eudorina sp.	0.0259	0.0044	0.169884
EuSPS1	Eudorina sp.	1.5086	0.1064	0.070529
EuUNC50	Eudorina sp.	0.0854	0.011	0.128806
EuEMTp03	Eudorina sp.	0.0071	0.0043	0.605634
EuEIF5Bb	Eudorina sp.	0.0032	0	0
EuPTC1	Eudorina sp.	0.0017	0	0
Volvox carteri		dS	dN	dN/dS
AIP1	Volvox carteri	2.3059	0.3973	0.172297
ALB3_1	Volvox carteri	1.0315	0.3178	0.308095
AMPKR1	Volvox carteri	0.6059	0.1842	0.304011
ARP4	Volvox carteri	0.0034	0.001	0.294118
ATPvC1	Volvox carteri	1.0292	0.139	0.135056
ATPvL1	Volvox carteri	0.1921	0.0107	0.0557002
BBS2	Volvox carteri	0.0103	0.0043	0.417476
BFR1	Volvox carteri	0.0327	0.0113	0.345566
CRB1	Volvox carteri	1.6287	0.2662	0.163443
DHC1b	Volvox carteri	0.6167	0.0621	0.100697
DRG1	Volvox carteri	0.583	0.0333	0.0571184
EFG8	Volvox carteri	0.5865	0.0661	0.112702
EIF5Bb	Volvox carteri	1.7358	0.1608	0.0926374
FA1	Volvox carteri	0.0856	0.0631	0.73715
FTT2	Volvox carteri	0.2937	0.0071	0.0241743
GCSH	Volvox carteri	0	0	#DIV/0!
HRGP1	Volvox carteri	0.0296	0.0159	0.537162
HSP70b	Volvox carteri	1.3472	0.0695	0.0515885
L7Ae	Volvox carteri	0	0	#DIV/0!
LEU1S	Volvox carteri	2.7443	0.0957	0.0348723
MADS2	Volvox carteri	0.0099	0.0054	0.545455
MAPKK1	Volvox carteri	0.012	0.0011	0.0916667
MAT3	Volvox carteri	1.4325	0.332	0.231763
METM1	Volvox carteri	1.6049	0.0257	0.0160135
MME6	Volvox carteri	0.6161	0.0611	0.0991722
MOT41	Volvox carteri	1.0621	0.2153	0.202712
MT2177	Volvox carteri	0.0393	0.0546	1.38931
MT2215	Volvox carteri	0.0017	0	0
MTF0674	Volvox carteri	0.0327	0.0123	0.376147
MTF0684	Volvox carteri	0.004	0.0006	0.15
MTF0709	Volvox carteri	0.0088	0.0051	0.579545
MTF0716	Volvox carteri	0.0458	0.0018	0.0393013
MTF0822	Volvox carteri	0.1943	0.1405	0.723109
MTF0870	Volvox carteri	0.5832	0.2577	0.441872
MTF0992	Volvox carteri	3.1457	0.3721	0.118288
MTF1026	Volvox carteri	1.2486	0.1929	0.154493
MTF1109	Volvox carteri	0.2362	0.0243	0.102879
MTF1320	Volvox carteri	1.1451	0.4934	0.430879
MTF1436	Volvox carteri	1.9236	0.1238	0.0643585
MTF1458	Volvox carteri	1.4465	0.6933	0.479295
MTF1484	Volvox carteri	1.1242	0.2352	0.209215
MTF1733	Volvox carteri	1.0607	0.2355	0.222023
NMT1	Volvox carteri	0.9146	0.1365	0.149246
PKY1	Volvox carteri	0.015	0.0055	0.366667
PR46a	Volvox carteri	0	0	#DIV/0!
PR46b	Volvox carteri	0.0306	0.0018	0.0588235
PRX1	Volvox carteri	1.3795	0.1197	0.0867706
PSF2	Volvox carteri	0.5247	0.2603	0.496093
PTC1	Volvox carteri	2.0079	0.1316	0.0655411
RGP1	Volvox carteri	1.8604	0.4504	0.242098
RPL37a	Volvox carteri	0.0188	0	0
SelEF	Volvox carteri	1.6837	0.0612	0.0363485
SPL2	Volvox carteri	2.3536	0.1099	0.0466944
SPS1	Volvox carteri	1.3442	0.1893	0.140827
TOC34	Volvox carteri	0.5123	0.1879	0.366777
UBCH1	Volvox carteri	0	0	#DIV/0!
UCP2	Volvox carteri	0.2216	0.2439	1.10063
UNC50	Volvox carteri	1.3158	0.1615	0.122739
UTP1	Volvox carteri	0.0194	0.0073	0.376289
WDR57	Volvox carteri	0.7367	0.1686	0.228858
Volvox reticuliferus		ds	dn	ω(dn/ds)
crb1	Volvox reticuliferus	1.32451	0.16501	0.124582
WDR57	Volvox reticuliferus	0.57546	0.0891	0.154833
PTC1	Volvox reticuliferus	1.69816	0.08193	0.0482463
UNC50	Volvox reticuliferus	2.2129	0.12533	0.0566361
MTM0637	Volvox reticuliferus	1.05291	0.20209	0.191935
MTM0638	Volvox reticuliferus	1.11573	0.49266	0.441558
VRM041	Volvox reticuliferus	0.57567	0.20184	0.350618
VRM014	Volvox reticuliferus	0.71025	0.26754	0.376684
MME6	Volvox reticuliferus	0.4603	0.04768	0.103585
MOT41	Volvox reticuliferus	0.74026	0.11431	0.154419
VRM043	Volvox reticuliferus	1.93133	0.44849	0.232218
VRM003	Volvox reticuliferus	0.35642	0.07932	0.222546
MAT3	Volvox reticuliferus	1.59486	0.28616	0.179426
SPS1	Volvox reticuliferus	1.44749	0.10721	0.0740661
MTM0349	Volvox reticuliferus	1.2407	0.10788	0.0869509
PSF2	Volvox reticuliferus	0.49902	0.17661	0.353914
MTM1058	Volvox reticuliferus	1.1082	0.12652	0.114167
VRM001	Volvox reticuliferus	0.27992	0.16415	0.586418
MTM0397	Volvox reticuliferus	1.67532	0.07198	0.0429649
eif5Bb	Volvox reticuliferus	1.392	0.09388	0.0674425
VRM051	Volvox reticuliferus	0.83475	0.03316	0.0397245
MTM0417	Volvox reticuliferus	0.36515	0.0354	0.0969465
VRM030	Volvox reticuliferus	0.54378	0.10294	0.189304
TOC34	Volvox reticuliferus	0.803	0.1634	0.203487
CGL55	Volvox reticuliferus	0.00929	0.00283	0.304629
Pleodorina starrii male		dS	dN	dN/dS
PSMT01	Pleodorina starrii	0.0235	0.0079	0.33617
PSMT02	Pleodorina starrii	0.0328	0.0128	0.390244
PSMT03	Pleodorina starrii	0.0404	0.0082	0.20297
PSMT04	Pleodorina starrii	0.0601	0.0129	0.214642
PSMT05	Pleodorina starrii	0.0406	0.0329	0.810345
PSMT06	Pleodorina starrii	0.0192	0.0046	0.239583
PSMT07	Pleodorina starrii	0.0166	0.0071	0.427711
PSMT08	Pleodorina starrii	0.0357	0.0332	0.929972
PSMT08	Pleodorina starrii	0.0235	0.0138	0.587234
PSMT08	Pleodorina starrii	0.1176	0.0569	0.483844
PSMT09_1	Pleodorina starrii	0.0758	0.0309	0.407652
LEU1S_1	Pleodorina starrii	0.1444	0.0415	0.287396
PSMT10	Pleodorina starrii	0.0314	0.02	0.636943
PSMT09_2	Pleodorina starrii	0.0239	0.0111	0.464435
PSMT11	Pleodorina starrii	0.0817	0.0235	0.287638
LEU1S_2	Pleodorina starrii	0.1136	0.002	0.0176056
PSMT12	Pleodorina starrii	0.0281	0.0118	0.419929
PSMT13	Pleodorina starrii	0.0473	0.0144	0.30444
