# Supplementary material for: Reorganization of the ancestral sex-determining regions during the evolution of trioecy in Pleodorina starrii
Source: Commun Biol. 2023 Jun 9;6:590. doi: 10.1038/s42003-023-04949-1 (PMC10256686; doi:10.1038/s42003-023-04949-1)
Supplement: Supplementary file 5 — Supplementary Data 2 [file 42003_2023_4949_MOESM5_ESM.xlsx]

## Sheet: RT-qPCR
Supplementary Data for
Reorganization of the ancestral male and female sex-determining regions during the evolution of trioecy in Pleodorina starrii
Kohei Takahashi, Shigekatsu Suzuki, Hiroko Kawai-Toyooka, Kayoko Yamamoto, Takashi Hamaji, Ryo Ootsuki, Haruyo Yamaguchi, Masanobu Kawachi, Tetsuya Higashiyama and Hisayoshi Nozaki
Hisayoshi Nozaki
Email: hisayoshi.nozaki@gmail.com
Supplementary Data 2
Data analysis for RT-qPCR of four sex-related genes (Fig. 4).
[MID]
1	2	3	4	5	6	7	8	9	10	11	12	13	14	15
Target	Biogroup_ sample	Mean Cq	Control group Avg Cp per Target	ΔCq per sample per Target	Relative quantity (RQ)	Norm. factor GEOMEAN	Normalized expression per sample (A)	Log2 Normalized expression (B)	Bio group expression (C)	Log2(C) (D)	Standard deviation (SD) of (B) (E)	Standard error of the mean (SEM) (F)	Error bars (+)	Error bars (-)
EF1L	N4480_asex_1	22.09	22.1767	0.0866667	1.06141
EF1L	N4480_asex_2	20.74		1.43667	2.68558
EF1L	N4480_asex_3	21.1		1.07667	2.09667
EF1L	N4480_sex_1	21.49		0.686667	1.60348
EF1L	N4480_sex_2	22.52		-0.343333	0.789712
EF1L	N4480_sex_3	22.52		-0.343333	0.789712
EF1L	N4480_sex_a_1	21.63		0.546667	1.45631
EF1L	N4480_sex_a_2	21.41		0.766667	1.69416
EF1L	N4480_sex_a_3	21.9		0.276667	1.20955
EF1L	N4482_asex_1	21.75		0.426667	1.34097
EF1L	N4482_asex_2	23.06		-0.883333	0.544761
EF1L	N4482_asex_3	21.67		0.506667	1.4168
EF1L	N4482_sex_m_1	23.27		-1.09333	0.471512
EF1L	N4482_sex_m_2	21.05		1.12667	2.17001
EF1L	N4482_sex_m_3	21.44		0.736667	1.65957
EF1L	N4482_sex_f_1	24.46		-2.28333	0.208026
EF1L	N4482_sex_f_2	23.28		-1.10333	0.468281
EF1L	N4482_sex_f_3	26.48		-4.30333	0.0518651
MID	N4480_asex_1	27.87	24.9333	-2.93667	0.126297	1.06141	0.11899	-3.07109	0.0951116	-3.39423	0.282695	0.163214	0.0113924	0.0101738
MID	N4480_asex_2	26.99		-2.05667	0.234784	2.68558	0.0874238	-3.51583
MID	N4480_asex_3	27.42		-2.48667	0.173416	2.09667	0.0827104	-3.59579
MID	N4480_sex_1	24.14		0.793333	1.74887	1.60348	1.09067	0.125217	1	0	0.148634	0.0858141	0.0612865	0.0577473
MID	N4480_sex_2	25.43		-0.496667	0.704729	0.789712	0.892387	-0.164258
MID	N4480_sex_3	25.23		-0.296667	0.811374	0.789712	1.02743	0.0390409
MID	N4480_sex_a_1	27.08		-2.14667	0.220358	1.45631	0.151313	-2.7244	0.21465	-2.21994	0.446532	0.257805	0.041998	0.0351254
MID	N4480_sex_a_2	26.03		-1.09667	0.461769	1.69416	0.272566	-1.87532
MID	N4480_sex_a_3	26.69		-1.75667	0.290046	1.20955	0.239798	-2.06011
MID	N4482_asex_1	28.31		-3.37667	0.0926305	1.34097	0.0690775	-3.85564	0.0571162	-4.12996	0.450638	0.260176	0.0112876	0.00942497
MID	N4482_asex_2	30.37		-5.43667	0.0216971	0.544761	0.0398287	-4.65005
MID	N4482_asex_3	28.26		-3.32667	0.0959519	1.4168	0.0677244	-3.88418
MID	N4482_sex_m_1	25.08		-0.146667	0.901822	0.471512	1.91262	0.935548	0.702832	-0.508749	1.27744	0.737529	0.469012	0.281297
MID	N4482_sex_m_2	25.3		-0.366667	0.772328	2.17001	0.35591	-1.49042
MID	N4482_sex_m_3	25.17		-0.236667	0.84641	1.65957	0.510019	-0.971376
MID	N4482_sex_f_1	28.91		-3.97667	0.0606955	0.208026	0.291769	-1.7771	0.222177	-2.17022	0.735615	0.424708	0.0760514	0.0566575
MID	N4482_sex_f_2	28.98		-4.04667	0.0577746	0.468281	0.123376	-3.01887
MID	N4482_sex_f_3	30.82		-5.88667	0.0158017	0.0518651	0.30467	-1.71468
[FUS1]
1	2	3	4	5	6	7	8	9	10	11	12	13	14	15
Target	Biogroup_ sample	Mean Cq	Control group Avg Cp per Target	ΔCq per sample per Target	Relative quantity (RQ)	Norm. factor GEOMEAN	Normalized expression per sample (A)	Log2 Normalized expression (B)	Bio group expression (C)	Log2(C) (D)	Standard deviation (SD) of (B) (E)	Standard error of the mean (SEM) (F)	Error bars (+)	Error bars (-)
EF1L	N4480_asex_1	21.72	23.4967	1.77667	3.39293
EF1L	N4480_asex_2	21.15		2.34667	5.02107
EF1L	N4480_asex_3	20.72		2.77667	6.74853
EF1L	N4480_sex_1	21.35		2.14667	4.37592
EF1L	N4480_sex_2	22.81		0.686667	1.60348
EF1L	N4480_sex_3	22.37		1.12667	2.17001
EF1L	N4480_sex_a_1	21.63		1.86667	3.60954
EF1L	N4480_sex_a_2	21.41		2.08667	4.19905
EF1L	N4480_sex_a_3	21.9		1.59667	2.99792
EF1L	N4482_asex_1	21.55		1.94667	3.81366
EF1L	N4482_asex_2	23.33		0.166667	1.12143
EF1L	N4482_asex_3	21.62		1.87667	3.63444
EF1L	N4482_sex_m_1	23.07		0.426667	1.34097
EF1L	N4482_sex_m_2	21.2		2.29667	4.85137
EF1L	N4482_sex_m_3	21.82		1.67667	3.16746
EF1L	N4482_sex_f_1	24.2		-0.703333	0.616539
EF1L	N4482_sex_f_2	23.49		0.00666667	1.00459
EF1L	N4482_sex_f_3	26.38		-2.88333	0.137701
EF1L	N4481_asex_1	21.49		2.00667	3.9743
EF1L	N4481_asex_2	21.21		2.28667	4.81813
EF1L	N4481_asex_3	21.31		2.18667	4.49795
EF1L	N4481_sex_1	23.82		-0.323333	0.800648
EF1L	N4481_sex_2	23.86		-0.363333	0.778926
EF1L	N4481_sex_3	22.81		0.686667	1.60348
FUS1	N4480_asex_1	*	33.95	*	*	3.39293	*	*	0	0	0	0	0	0
FUS1	N4480_asex_2	*		*	*	5.02107	*	*
FUS1	N4480_asex_3	*		*	*	6.74853	*	*
FUS1	N4480_sex_1	*		*	*	4.37592	*	*	0	0	0	0	0	0
FUS1	N4480_sex_2	*		*	*	1.60348	*	*
FUS1	N4480_sex_3	*		*	*	2.17001	*	*
FUS1	N4480_sex_a_1	*		*	*	3.60954	*	*	0	0	0	0	0	0
FUS1	N4480_sex_a_2	*		*	*	4.19905	*	*
FUS1	N4480_sex_a_3	*		*	*	2.99792	*	*
FUS1	N4482_asex_1	*		*	*	3.81366	*	*	0	0	0	0	0	0
FUS1	N4482_asex_2	*		*	*	1.12143	*	*
FUS1	N4482_asex_3	*		*	*	3.63444	*	*
FUS1	N4482_sex_m_1	33.59		0.36	1.28895	1.34097	0.96121	-0.0570765	0.137534	-2.86214	2.52231	1.45626	0.239854	0.0874117
FUS1	N4482_sex_m_2	36.57		-2.62	0.157663	4.85137	0.0324985	-4.94348
FUS1	N4482_sex_m_3	35.84		-1.89	0.263792	3.16746	0.083282	-3.58585
FUS1	N4482_sex_f_1	33.16		0.79	1.74545	0.616539	2.83104	1.50133	1.65415	0.726094	1.00807	0.58201	0.822005	0.549126
FUS1	N4482_sex_f_2	34.35		-0.4	0.754251	1.00459	0.750801	-0.413497
FUS1	N4482_sex_f_3	35.69		-1.74	0.29322	0.137701	2.1294	1.09045
FUS1	N4481_asex_1	*		*	*	3.9743	*	*	0	0	0	0	0	0
FUS1	N4481_asex_2	*		*	*	4.81813	*	*
FUS1	N4481_asex_3	*		*	*	4.49795	*	*
FUS1	N4481_sex_1	32.32		1.63	3.1559	0.800648	3.94168	1.97881	1	-4.96531e-15	1.98615	1.1467	1.21407	0.548344
FUS1	N4481_sex_2	34.29		-0.34	0.786844	0.778926	1.01017	0.0145912
FUS1	N4481_sex_3	35.24		-1.29	0.402706	1.60348	0.251146	-1.9934
[MTD1]
1	2	3	4	5	6	7	8	9	10	11	12	13	14	15
Target	Biogroup_ sample	Mean Cq	Control group Avg Cp per Target	ΔCq per sample per Target	Relative quantity (RQ)	Norm. factor GEOMEAN	Normalized expression per sample (A)	Log2 Normalized expression (B)	Bio group expression (C)	Log2(C) (D)	Standard deviation (SD) of (B) (E)	Standard error of the mean (SEM) (F)	Error bars (+)	Error bars (-)
EF1L	N4480_asex_1	22.15	22.1133	-0.0366667	0.975102
EF1L	N4480_asex_2	21		1.11333	2.15021
EF1L	N4480_asex_3	20.53		1.58333	2.97056
EF1L	N4480_sex_1	21.68		0.433333	1.34713
EF1L	N4480_sex_2	22.6		-0.486667	0.71559
EF1L	N4480_sex_3	22.06		0.0533333	1.03735
EF1L	N4480_sex_a_1	21.63		0.483333	1.39425
EF1L	N4480_sex_a_2	21.41		0.703333	1.62196
EF1L	N4480_sex_a_3	21.9		0.213333	1.158
EF1L	N4482_asex_1	22.01		0.103333	1.07364
EF1L	N4482_asex_2	23.01		-0.896667	0.539789
EF1L	N4482_asex_3	21.08		1.03333	2.03512
EF1L	N4482_sex_m_1	23.25		-1.13667	0.457669
EF1L	N4482_sex_m_2	21.25		0.863333	1.8106
EF1L	N4482_sex_m_3	21.02		1.09333	2.12084
EF1L	N4482_sex_f_1	24.7		-2.58667	0.168862
EF1L	N4482_sex_f_2	23.82		-1.70667	0.309264
EF1L	N4482_sex_f_3	25.19		-3.07667	0.120559
EF1L	N4481_asex_1	21.91		0.203333	1.15007
EF1L	N4481_asex_2	21.32		0.793333	1.72551
EF1L	N4481_asex_3	21		1.11333	2.15021
EF1L	N4481_sex_1	24.03		-1.91667	0.26768
EF1L	N4481_sex_2	24.01		-1.89667	0.271387
EF1L	N4481_sex_3	22.48		-0.366667	0.777142
MTD1	N4480_asex_1	31.84	25.5033	-6.33667	0.0128949	0.975102	0.0132242	-6.24068	0.00629379	-7.31185	0.929008	0.536363	0.00283417	0.00195418
MTD1	N4480_asex_2	32.26		-6.75667	0.00966443	2.15021	0.00449465	-7.79757
MTD1	N4480_asex_3	31.89		-6.38667	0.0124598	2.97056	0.00419441	-7.89732
MTD1	N4480_sex_1	24.69		0.813333	1.74797	1.34713	1.29756	0.375796	1	0	0.427354	0.246733	0.186517	0.157197
MTD1	N4480_sex_2	26.46		-0.956667	0.51847	0.71559	0.724535	-0.464872
MTD1	N4480_sex_3	25.36		0.143333	1.10342	1.03735	1.06369	0.0890759
MTD1	N4480_sex_a_1	29.03		-3.52667	0.0887883	1.39425	0.0636818	-3.97297	0.0883413	-3.50077	0.60103	0.347005	0.0240215	0.0188861
MTD1	N4480_sex_a_2	27.65		-2.14667	0.229017	1.62196	0.141198	-2.82421
MTD1	N4480_sex_a_3	29.03		-3.52667	0.0887883	1.158	0.0766738	-3.70512
MTD1	N4482_asex_1	30.64		-5.13667	0.0293939	1.07364	0.0273778	-5.19085	0.00657886	-7.24795	1.79104	1.03406	0.00689318	0.00336618
MTD1	N4482_asex_2	34.57		-9.06667	0.00197851	0.539789	0.00366535	-8.09183
MTD1	N4482_asex_3	33.01		-7.50667	0.00577468	2.03512	0.00283752	-8.46115
MTD1	N4482_sex_m_1	26.42		-0.916667	0.532908	0.457669	1.16439	0.21958	0.414184	-1.27166	1.30729	0.754765	0.284692	0.168721
MTD1	N4482_sex_m_2	26.88		-1.37667	0.38858	1.8106	0.214615	-2.22018
MTD1	N4482_sex_m_3	26.24		-0.736667	0.603014	2.12084	0.284328	-1.81437
MTD1	N4482_sex_f_1	30.12		-4.61667	0.0420068	0.168862	0.248765	-2.00715	0.0676316	-3.88616	1.8031	1.04102	0.0715325	0.0347637
MTD1	N4482_sex_f_2	31.3		-5.79667	0.018683	0.309264	0.0604111	-4.04904
MTD1	N4482_sex_f_3	34.24		-8.73667	0.00248167	0.120559	0.0205847	-5.60228
MTD1	N4481_asex_1	32.73		-7.22667	0.0069988	1.15007	0.00608557	-7.36039	0.00198165	-8.97909	1.68304	0.971701	0.00190466	0.000971196
MTD1	N4481_asex_2	33.65		-8.14667	0.00372119	1.72551	0.00215657	-8.85704
MTD1	N4481_asex_3	35.21		-9.70667	0.00127495	2.15021	0.000592943	-10.7198
MTD1	N4481_sex_1	32.52		-7.01667	0.00808435	0.26768	0.0302015	-5.04924	0.00997027	-6.64815	1.83864	1.06154	0.0108393	0.00519332
MTD1	N4481_sex_2	33.7		-8.19667	0.0035956	0.271387	0.013249	-6.23798
MTD1	N4481_sex_3	34.61		-9.10667	0.00192491	0.777142	0.00247691	-8.65724
[GCS1]
1	2	3	4	5	6	7	8	9	10	11	12	13	14	15
Target	Biogroup_ sample	Mean Cq	Control group Avg Cp per Target	ΔCq per sample per Target	Relative quantity (RQ)	Norm. factor GEOMEAN	Normalized expression per sample (A)	Log2 Normalized expression (B)	Bio group expression (C)	Log2(C) (D)	Standard deviation (SD) of (B) (E)	Standard error of the mean (SEM) (F)	Error bars (+)	Error bars (-)
EF1L	N4480_asex_1	21.93	22.1233	0.193333	1.14218
EF1L	N4480_asex_2	20.95		1.17333	2.24077
EF1L	N4480_asex_3	20.93		1.19333	2.2718
EF1L	N4480_sex_1	21.45		0.673333	1.58884
EF1L	N4480_sex_2	22.41		-0.286667	0.821091
EF1L	N4480_sex_3	22.51		-0.386667	0.766528
EF1L	N4480_sex_a_1	21.63		0.493333	1.40387
EF1L	N4480_sex_a_2	21.41		0.713333	1.63315
EF1L	N4480_sex_a_3	21.9		0.223333	1.16599
EF1L	N4482_asex_1	21.83		0.293333	1.22349
EF1L	N4482_asex_2	21.66		0.463333	1.37521
EF1L	N4482_asex_3	21.58		0.543333	1.45298
EF1L	N4482_sex_m_1	23.35		-1.22667	0.430204
EF1L	N4482_sex_m_2	21.02		1.10333	2.13547
EF1L	N4482_sex_m_3	21.56		0.563333	1.4731
EF1L	N4482_sex_f_1	24.62		-2.49667	0.179642
EF1L	N4482_sex_f_2	23.55		-1.42667	0.374928
EF1L	N4482_sex_f_3	26.47		-4.34667	0.0503424
EF1L	N4481_asex_1	21.69		0.433333	1.34713
EF1L	N4481_asex_2	20.44		1.68333	3.18201
EF1L	N4481_asex_3	21.53		0.593333	1.5038
EF1L	N4481_sex_1	23.91		-1.78667	0.292711
EF1L	N4481_sex_2	22.15		-0.0266667	0.98183
EF1L	N4481_sex_3	23.03		-0.906667	0.53609
GCS1	N4480_asex_1	36.27	26.0133	-10.2567	0.00054938	1.14218	0.00048099	-11.0217	0.000307763	-11.6659	1.30339	0.75251	0.000210732	0.000125084
GCS1	N4480_asex_2	37.38		-11.3667	0.000243811	2.24077	0.000108807	-13.1659
GCS1	N4480_asex_3	35.13		-9.11667	0.0012654	2.2718	0.000557001	-10.81
GCS1	N4480_sex_1	25.14		0.873333	1.89493	1.58884	1.19265	0.254168	1	-2.40257e-15	0.418392	0.241559	0.182269	0.154169
GCS1	N4480_sex_2	26.74		-0.726667	0.587524	0.821091	0.715541	-0.482894
GCS1	N4480_sex_3	26.16		-0.146667	0.898217	0.766528	1.1718	0.228726
GCS1	N4480_sex_a_1	29.66		-3.64667	0.0693251	1.40387	0.0493815	-4.33989	0.0533517	-4.22832	1.34953	0.779149	0.0382062	0.0222631
GCS1	N4480_sex_a_2	28.02		-2.00667	0.230235	1.63315	0.140976	-2.82648
GCS1	N4480_sex_a_3	31.03		-5.01667	0.0254349	1.16599	0.021814	-5.5186
GCS1	N4482_asex_1	32.7		-6.68667	0.00749226	1.22349	0.00612369	-7.35138	0.00116144	-9.74987	2.15056	1.24162	0.00158495	0.00067027
GCS1	N4482_asex_2	35.42		-9.40667	0.00102341	1.37521	0.000744186	-10.392
GCS1	N4482_asex_3	36.4		-10.3867	0.000499518	1.45298	0.00034379	-11.5062
GCS1	N4482_sex_m_1	27.48		-1.46667	0.341833	0.430204	0.794582	-0.331732	0.362145	-1.46536	1.03533	0.597745	0.185907	0.122845
GCS1	N4482_sex_m_2	26.59		-0.576667	0.655698	2.13547	0.307051	-1.70345
GCS1	N4482_sex_m_3	27.72		-1.70667	0.286766	1.4731	0.194669	-2.3609
GCS1	N4482_sex_f_1	32.73		-6.71667	0.00732955	0.179642	0.0408008	-4.61526	0.049993	-4.32213	0.253862	0.146568	0.00534589	0.00482946
GCS1	N4482_sex_f_2	31.31		-5.29667	0.020722	0.374928	0.0552692	-4.17738
GCS1	N4482_sex_f_3	34.05		-8.03667	0.00278939	0.0503424	0.0554084	-4.17375
GCS1	N4481_asex_1	*		*	*	1.34713	*	*	0	0	0	0	0	0
GCS1	N4481_asex_2	*		*	*	3.18201	*	*
GCS1	N4481_asex_3	*		*	*	1.5038	*	*
GCS1	N4481_sex_1	37.42		-11.4067	0.000236777	0.292711	0.000808911	-10.2717	0.000396719	-11.2996	0.988281	0.570584	0.000192458	0.000129591
GCS1	N4481_sex_2	36.82		-10.8067	0.000367327	0.98183	0.000374124	-11.3842
GCS1	N4481_sex_3	38.46		-12.4467	0.000110604	0.53609	0.000206316	-12.2429
